# Supplementary material for: A metric and its derived protein network for evaluation of ortholog database inconsistency
Source: BMC Bioinformatics. 2025 Jan 7;26:6. doi: 10.1186/s12859-024-06023-x (PMC11707888; doi:10.1186/s12859-024-06023-x)
Supplement: Supplementary file 1 — Additional file 1. [file 12859_2024_6023_MOESM1_ESM.xlsx]

## Sheet: Supp. Table 1
Supp. Table 1 A substantial proportion of seed-noise pairs from four ortholog databases with high recall rates.
	Number of ortholog pairs	Seed-Signal Pairs	Seed-Signal Pairs (%)	Seed-Noise Pairs (%) **	QfO 2020 TPR
Ortholog Pairs *
Domainoid+	13111493	5755909	0.439	0.561	0.6585
SonicParanoid_sensitive	12534803	5567593	0.444	0.556	0.6555
OrthoFinder-2.5.2-MSA	11053570	5633375	0.51	0.49	0.6746
OrthoInspector 3	7801585	4977622	0.638	0.362	0.6598
Intersection of four	5035384	3982856	0.791	0.209
The seed-noise proportion decreases when intersections of these databases are considered
* Ortholog pairs were downloaded from QfO 2020
https://orthology.benchmarkservice.org/proxy/projects/2020/
** In a few instances, ortholog pairs include 'noise' proteins that do not rank within the top 50 when evaluated using global alignment.
