# Supplementary material for: A metric and its derived protein network for evaluation of ortholog database inconsistency
Source: BMC Bioinformatics. 2025 Jan 7;26:6. doi: 10.1186/s12859-024-06023-x (PMC11707888; doi:10.1186/s12859-024-06023-x)
Supplement: Supplementary file 2 — Additional file 2. [file 12859_2024_6023_MOESM2_ESM.xlsx]

## Sheet: density>=0.1
Table S2, ARI and AMI on protein sets sorted by OG size
Broccoli && EggNOG
OG size		1-9	10-20	21-35	36-55	56-85	86-160	>160
ARI		0.320108	0.438573	0.517694	0.660778	0.703723	0.696382	0.560258
AMI		0.729222	0.838356	0.87672	0.91252	0.911182	0.909907	0.875446
Number of proteins considered*		35069	39299	49508	60825	51610	75578	109424
Broccoli && orthoDB
OG size		1-9	10-20	21-35	36-55	56-85	86-160	>160
ARI		0.528476	0.750206	0.770961	0.80262	0.789699	0.715553	0.520926
AMI		0.777137	0.885962	0.899836	0.911691	0.904486	0.889142	0.834051
Number of proteins considered*		28951	33719	41513	51498	42497	61752	87715
Broccoli && SonicParanoid
OG size		1-9	10-20	21-35	36-55	56-85	86-160	>160
ARI		0.462581	0.700711	0.75777	0.806295	0.816555	0.760231	0.395128
AMI		0.812287	0.905147	0.921604	0.939384	0.934957	0.927777	0.890006
Number of proteins considered*		44687	52683	66860	82886	70613	102578	147524
Broccoli && treeFam
OG size		1-9	10-20	21-35	36-55	56-85	86-160	>160
ARI		0.818869	0.914803	0.874762	0.901894	0.890251	0.867947	0.692036
AMI		0.884322	0.96088	0.94936	0.961821	0.955355	0.950128	0.907991
Number of proteins considered*		3656	11698	19164	21490	17642	21886	22672
EggNOG && orthoDB
OG size		1-9	10-20	21-35	36-55	56-85	86-160	>160
ARI		0.20637	0.394618	0.470494	0.600387	0.63604	0.612768	0.35706
AMI		0.69706	0.823164	0.848609	0.8786	0.875064	0.863239	0.782613
Number of proteins considered*		23986	27040	33308	40590	33590	49041	71269
EggNOG && SonicParanoid
OG size		1-9	10-20	21-35	36-55	56-85	86-160	>160
ARI		0.39985	0.426462	0.501908	0.639344	0.674845	0.659971	0.516967
AMI		0.739869	0.841883	0.876641	0.906409	0.905085	0.903083	0.864498
Number of proteins considered*		29681	37633	48776	60157	51216	74686	107215
EggNOG && treeFam
OG size		1-9	10-20	21-35	36-55	56-85	86-160	>160
ARI		0.321361	0.439882	0.547572	0.678988	0.763327	0.776027	0.498565
AMI		0.744288	0.882686	0.898415	0.924408	0.928156	0.927233	0.875281
Number of proteins considered*		4573	11807	18980	21234	17405	21650	22613
orthoDB && SonicParanoid
OG size		1-9	10-20	21-35	36-55	56-85	86-160	>160
ARI		0.537939	0.7612	0.747916	0.770114	0.775135	0.672094	0.29941
AMI		0.851624	0.910178	0.903194	0.91299	0.906251	0.885862	0.808411
Number of proteins considered*		25038	32223	40629	50804	41942	60992	86450
orthoDB && treeFam
OG size		1-9	10-20	21-35	36-55	56-85	86-160	>160
ARI		0.826483	0.90466	0.874924	0.891097	0.865492	0.784172	0.591566
AMI		0.859211	0.944323	0.937042	0.944809	0.93343	0.907952	0.848854
Number of proteins considered*		3640	9448	15330	17255	14195	17739	18411
SonicParanoid && treeFam
OG size		1-9	10-20	21-35	36-55	56-85	86-160	>160
ARI		0.556937	0.848897	0.816466	0.852164	0.844129	0.812408	0.34389
AMI		0.879569	0.958182	0.938216	0.945913	0.93949	0.93512	0.883605
Number of proteins considered*		3421	11600	19046	21387	17559	21774	22533
OrthoFinder && Broccoli
OG size		1-9	10-20	21-35	36-55	56-85	86-160	>160
ARI		0.43827	0.66082	0.764938	0.747011	0.676693	0.533089	0.626609
AMI		0.798952	0.896844	0.924675	0.940951	0.93191	0.919568	0.889511
Number of proteins considered*		60657	58819	71179	87598	74939	109544	154931
OrthoFinder && eggNOG
OG size		1-9	10-20	21-35	36-55	56-85	86-160	>160
ARI		0.221597	0.34131	0.43762	0.583557	0.65383	0.658069	0.484
AMI		0.68871	0.811999	0.85669	0.893033	0.898166	0.900147	0.862295
Number of proteins considered*		45034	43518	52628	64346	54422	79592	113207
OrthoFinder && OrthoDB
OG size		1-9	10-20	21-35	36-55	56-85	86-160	>160
ARI		0.65606	0.801658	0.764751	0.790054	0.801935	0.741334	0.546151
AMI		0.797746	0.8936	0.899869	0.912975	0.907575	0.898706	0.841253
Number of proteins considered*		37325	37253	43794	53712	44070	63820	89478
OrthoFinder && Sonicpanoid
OG size		1-9	10-20	21-35	36-55	56-85	86-160	>160
ARI		0.462712	0.715912	0.746937	0.754642	0.788631	0.712709	0.310748
AMI		0.82642	0.911701	0.925957	0.934258	0.930232	0.922056	0.863198
Number of proteins considered*		47205	54784	69017	85435	72559	105220	150430
OrthoFinder && TreeFam
OG size		1-9	10-20	21-35	36-55	56-85	86-160	>160
ARI		0.889884	0.917839	0.852792	0.831559	0.889693	0.809949	0.65518
AMI		0.919618	0.963075	0.950909	0.956813	0.955075	0.937718	0.886537
Number of proteins considered*		4587	12123	19420	21708	17835	22104	22924
	This table presents the numeric ARI and AMI values depicted in Figure 3, corresponding to protein sets sorted according to the size of their OGs.
	* Proteins considered are from the intersection of three sets: proteins from our OGs and the other two resources compared.

## Sheet: density>=0.25
Table S2, ARI and AMI on protein sets sorted by OG size
Broccoli && EggNOG
OG size		1-9	10-20	21-35	36-55	56-85	86-160	>160
ARI		0.314657	0.374281	0.472465	0.608509	0.73259	0.711761	0.67811
AMI		0.728646	0.834509	0.880211	0.916406	0.92456	0.918871	0.881182
Number of proteins considered*		54566	52731	63407	75430	57258	58811	57256
Broccoli && orthoDB
OG size		1-9	10-20	21-35	36-55	56-85	86-160	>160
ARI		0.440691	0.679244	0.712601	0.792958	0.789033	0.734598	0.538632
AMI		0.746627	0.871491	0.893571	0.917045	0.913045	0.894749	0.830199
Number of proteins considered*		44158	44430	52700	63559	47170	48116	46023
Broccoli && SonicParanoid
OG size		1-9	10-20	21-35	36-55	56-85	86-160	>160
ARI		0.404862	0.576762	0.666089	0.751427	0.804288	0.721348	0.381667
AMI		0.792602	0.892576	0.919584	0.941159	0.942689	0.928648	0.894195
Number of proteins considered*		69670	70856	85961	103401	78589	80623	76710
Broccoli && treeFam
OG size		1-9	10-20	21-35	36-55	56-85	86-160	>160
ARI		0.67582	0.876001	0.841214	0.89658	0.890932	0.873117	0.73306
AMI		0.84223	0.94803	0.945645	0.963642	0.956815	0.951172	0.90919
Number of proteins considered*		5513	16129	24969	26760	19731	15611	9376
EggNOG && orthoDB
OG size		1-9	10-20	21-35	36-55	56-85	86-160	>160
ARI		0.16156	0.303106	0.414439	0.552452	0.636029	0.615723	0.432899
AMI		0.667239	0.804261	0.843063	0.88234	0.880871	0.865643	0.782255
Number of proteins considered*		35907	35631	42432	49988	37512	38261	37664
EggNOG && SonicParanoid
OG size		1-9	10-20	21-35	36-55	56-85	86-160	>160
ARI		0.380637	0.425085	0.509839	0.66304	0.705756	0.726513	0.375977
AMI		0.723534	0.836064	0.881981	0.916652	0.916734	0.914559	0.857285
Number of proteins considered*		47624	51739	62733	75033	56755	58173	55997
EggNOG && treeFam
OG size		1-9	10-20	21-35	36-55	56-85	86-160	>160
ARI		0.249001	0.352862	0.506802	0.667724	0.765293	0.798255	0.618526
AMI		0.710634	0.86627	0.896485	0.929925	0.932388	0.933851	0.877831
Number of proteins considered*		6706	16135	24630	26342	19496	15412	9331
orthoDB && SonicParanoid
OG size		1-9	10-20	21-35	36-55	56-85	86-160	>160
ARI		0.433483	0.604919	0.643878	0.692374	0.74752	0.639052	0.300804
AMI		0.807528	0.885656	0.892533	0.911363	0.906263	0.879325	0.801198
Number of proteins considered*		38841	43187	52037	63131	46860	47605	45447
orthoDB && treeFam
OG size		1-9	10-20	21-35	36-55	56-85	86-160	>160
ARI		0.713318	0.869081	0.845563	0.886383	0.85768	0.772373	0.563275
AMI		0.795068	0.931136	0.930169	0.946766	0.932073	0.902861	0.831379
Number of proteins considered*		5353	12983	19941	21433	15842	12656	7657
SonicParanoid && treeFam
OG size		1-9	10-20	21-35	36-55	56-85	86-160	>160
ARI		0.459569	0.763663	0.761878	0.834732	0.851639	0.803785	0.280232
AMI		0.838205	0.941766	0.933802	0.948106	0.944142	0.935499	0.864222
Number of proteins considered*		5161	16041	24847	26660	19683	15552	9279
OrthoFinder && Broccoli
OG size		1-9	10-20	21-35	36-55	56-85	86-160	>160
ARI		0.376967	0.546749	0.502036	0.597698	0.705659	0.725996	0.712406
AMI		0.785116	0.888692	0.920779	0.940526	0.939151	0.926393	0.895866
Number of proteins considered*		91939	77304	91357	108330	82147	83329	79594
OrthoFinder && eggNOG
OG size		1-9	10-20	21-35	36-55	56-85	86-160	>160
ARI		0.181267	0.264782	0.425996	0.546562	0.694575	0.681172	0.664149
AMI		0.676619	0.803697	0.864353	0.902135	0.915588	0.913507	0.87815
Number of proteins considered*		68563	57759	66525	78705	59566	60340	58826
OrthoFinder && OrthoDB
OG size		1-9	10-20	21-35	36-55	56-85	86-160	>160
ARI		0.557835	0.732212	0.724951	0.789209	0.81332	0.74341	0.546996
AMI		0.768029	0.8827	0.898731	0.919942	0.916571	0.901201	0.835025
Number of proteins considered*		55448	47971	54871	65336	48507	48622	46661
OrthoFinder && Sonicpanoid
OG size		1-9	10-20	21-35	36-55	56-85	86-160	>160
ARI		0.342771	0.528286	0.636533	0.682655	0.774631	0.68422	0.320642
AMI		0.792763	0.892766	0.92251	0.934985	0.935274	0.919551	0.862879
Number of proteins considered*		74479	73906	88413	106217	79934	81557	77933
OrthoFinder && TreeFam
OG size		1-9	10-20	21-35	36-55	56-85	86-160	>160
ARI		0.753609	0.879433	0.831738	0.837422	0.894178	0.796263	0.667379
AMI		0.875491	0.951391	0.947411	0.958554	0.955879	0.931687	0.881574
Number of proteins considered*		6747	16554	25192	26908	19938	15732	9456
	* Proteins considered are from the intersection of three sets: proteins from our OGs and the other two resources compared.
