# Supplementary material for: A metric and its derived protein network for evaluation of ortholog database inconsistency
Source: BMC Bioinformatics. 2025 Jan 7;26:6. doi: 10.1186/s12859-024-06023-x (PMC11707888; doi:10.1186/s12859-024-06023-x)
Supplement: Supplementary file 3 — Additional file3. [file 12859_2024_6023_MOESM3_ESM.xlsx]

## Sheet: density>=0.1
Table S3, ARI and AMI on protein sets sorted by protein DC
	Broccoli && EggNOG
Broccoli EggNOG	Percentage of protein removed		0	0.1	0.2	0.3	0.4	0.5	0.6	0.7	0.8	0.9
	ARI		0.384715	0.38973	0.404522	0.446581	0.492812	0.5297	0.553872	0.563958	0.597395	0.620921
	AMI		0.864257	0.869635	0.875816	0.882169	0.889096	0.89716	0.905987	0.913438	0.92183	0.930293
	Number of proteins considered*		386244	361968	328805	293311	256340	217941	177699	135466	91532	46396
	OG number after intersection	Broccoli	16493	15557	14511	13529	12365	10994	9355	7550	5474	3106
		EggNOG	22075	20081	18036	16356	14551	12604	10402	8087	5743	3140
	Broccoli && orthoDB
Broccoli orthoDB	Percentage of protein removed		0	0.1	0.2	0.3	0.4	0.5	0.6	0.7	0.8	0.9
	ARI		0.517898	0.533859	0.55642	0.587734	0.623447	0.655767	0.695543	0.738802	0.792743	0.858506
	AMI		0.853907	0.861921	0.870854	0.880038	0.889929	0.899552	0.910871	0.924141	0.938803	0.954099
	Number of proteins considered*		318694	302970	277324	248757	218846	187344	154017	118662	80526	41070
	OG number after intersection	Broccoli	15881	15041	14028	13069	11922	10619	9069	7344	5346	3050
		orthoDB	32602	29324	25995	22942	19712	16509	13146	9807	6615	3469
	Broccoli && SonicParanoid
Broccoli SonicParanoid	Percentage of protein removed		0	0.1	0.2	0.3	0.4	0.5	0.6	0.7	0.8	0.9
	ARI		0.423752	0.423737	0.442306	0.522127	0.590295	0.653526	0.731593	0.807114	0.853398	0.89268
	AMI		0.896266	0.901755	0.908471	0.916734	0.925029	0.933734	0.942536	0.95167	0.959867	0.966581
	Number of proteins considered*		523144	493844	449439	400688	349980	297304	242165	184387	124502	62795
	OG number after intersection	Broccoli	16532	15691	14658	13690	12513	11160	9513	7672	5548	3164
		SonicParanoid	22608	20935	18932	17212	15392	13295	11087	8721	6127	3351
	Broccoli && treeFam
Broccoli treeFam	Percentage of protein removed		0	0.1	0.2	0.3	0.4	0.5	0.6	0.7	0.8	0.9
	ARI		0.720944	0.732176	0.754411	0.778143	0.80604	0.831947	0.856583	0.867869	0.889502	0.912697
	AMI		0.923638	0.926486	0.931681	0.936527	0.942373	0.948108	0.954339	0.957649	0.963513	0.970312
	Number of proteins considered*		114552	112175	106355	97911	88457	78198	67376	54615	39817	21618
	OG number after intersection	Broccoli	9952	9807	9426	8899	8245	7495	6613	5540	4212	2434
		treeFam	9603	9329	8915	8416	7805	7139	6331	5310	4054	2327
	EggNOG && orthoDB
EggNOG orthoDB	Percentage of protein removed		0	0.1	0.2	0.3	0.4	0.5	0.6	0.7	0.8	0.9
	ARI		0.253634	0.267603	0.289157	0.339342	0.392004	0.433401517434655270.4719096993104907	0.502928	0.545436	0.580811	0.5808
	AMI		0.802043	0.810047	0.819426	0.830621	0.841949	0.853651	0.867206	0.881018	0.895291	0.910739
	Number of proteins considered*		254838	242149	222213	199526	175527	150186	123602	95266	64728	33146
	OG number after intersection	EggNOG	22043	19648	17657	16008	14178	12203	10095	7903	5636	3052
		orthoDB	33129	29173	25678	22499	19272	16065	12779	9583	6509	3421
	EggNOG && SonicParanoid
EggNOG SonicParanoid	Percentage of protein removed		0	0.1	0.2	0.3	0.4	0.5	0.6	0.7	0.8	0.9
	ARI		0.439975	0.438632	0.443044	0.449046	0.463254	0.485183	0.52078	0.568678	0.605038	0.623362
	AMI		0.856373	0.861943	0.868957	0.876591	0.883469	0.891741	0.901443	0.912943	0.921853	0.929332
	Number of proteins considered*		379683	359587	328101	292864	255925	217490	177242	135044	91343	46327
	OG number after intersection	EggNOG	20788	19353	17591	16004	14301	12420	10297	8006	5703	3118
		SonicParanoid	21770	20273	18367	16709	14931	12886	10768	8497	6002	3288
	EggNOG && treeFam
EggNOG treeFam	Percentage of protein removed		0	0.1	0.2	0.3	0.4	0.5	0.6	0.7	0.8	0.9
	ARI		0.308271	0.318802	0.341171	0.385831	0.428774	0.456092	0.48143	0.485375	0.497118	0.505695
	AMI		0.869785	0.873453	0.879949	0.886633	0.893077	0.898959	0.905958	0.909886	0.912883	0.916419
	Number of proteins considered*		113689	110924	104928	96418	87004	76820	66090	53479	38920	21126
	OG number after intersection	EggNOG	10238	9884	9436	8852	8155	7385	6450	5389	4108	2351
		treeFam	10067	9586	9087	8551	7907	7206	6374	5332	4071	2334
	orthoDB && SonicParanoid
orthoDB SonicParanoid	Percentage of protein removed		0	0.1	0.2	0.3	0.4	0.5	0.6	0.7	0.8	0.9
	ARI		0.317662	0.321502	0.340199	0.419139	0.483513	0.544607	0.619146	0.70255	0.7595	0.828162
	AMI		0.847496	0.852256	0.859207	0.870203	0.881136	0.892647	0.905448	0.920086	0.933542	0.94764
	Number of proteins considered*		313040	299762	275417	247253	217655	186469	153345	118194	80292	40917
	OG number after intersection	orthoDB	30354	28105	25236	22335	19290	16200	12935	9659	6541	3427
		SonicParanoid	20644	19411	17618	16063	14375	12426	10436	8271	5873	3232
	orthoDB && treeFam
orthoDB treeFam	Percentage of protein removed		0	0.1	0.2	0.3	0.4	0.5	0.6	0.7	0.8	0.9
	ARI		0.671141	0.677882	0.696392	0.722042	0.747272	0.775885	0.797151	0.818988	0.848443	0.887315
	AMI		0.887577	0.891675	0.898539	0.90627	0.914569	0.922726	0.931006	0.939229	0.950534	0.963187
	Number of proteins considered*		92378	90316	85579	78752	71140	62837	54037	43861	31909	17347
	OG number after intersection	orthoDB	13405	12631	11675	10652	9563	8479	7261	5944	4440	2505
		treeFam	9912	9443	8945	8407	7775	7080	6277	5249	4019	2301
	SonicParanoid && treeFam
SonicParanoid treeFam	Percentage of protein removed		0	0.1	0.2	0.3	0.4	0.5	0.6	0.7	0.8	0.9
	ARI		0.479248	0.486195	0.541303	0.637909	0.705259	0.746614	0.787054	0.808306	0.813743	0.841014
	AMI		0.908988	0.911658	0.917275	0.924553	0.931752	0.938424	0.945312	0.949943	0.952286	0.955983
	Number of proteins considered*		113899	111773	106087	97701	88271	78044	67274	54545	39800	21615
	OG number after intersection	SonicParanoid	9520	9285	8888	8391	7790	7123	6320	5301	4052	2327
		treeFam	11634	11336	10776	10075	9248	8305	7254	6006	4504	2561
	This table presents the numeric ARI and AMI values depicted in Figure 4, corresponding to protein sets sorted according to protein DC.
* Proteins considered are from the intersection of three sets: proteins from our OGs and the other two resources compared.

## Sheet: density>=0.25
Table S3, ARI and AMI on protein sets sorted by protein DC
	Broccoli && EggNOG
Broccoli EggNOG	Percentage of protein removed		0	0.1	0.2	0.3	0.4	0.5	0.6	0.7	0.8	0.9
	ARI		0.397413	0.398524	0.416276	0.446489	0.468796	0.487304	0.522057	0.547815	0.566375	0.589887
	AMI		0.870382	0.875207	0.880268	0.886484	0.892275	0.898035	0.905009	0.911805	0.919247	0.928646
	Number of proteins considered*		364893	339071	306305	273196	237594	200546	162478	123219	83179	42196
	OG number after intersection	Broccoli	14867	13994	13326	12682	11715	10350	8807	7051	5128	2835
		EggNOG	19006	17298	16020	14792	13301	11409	9417	7420	5290	2916
	Broccoli && orthoDB
Broccoli orthoDB	Percentage of protein removed		0	0.1	0.2	0.3	0.4	0.5	0.6	0.7	0.8	0.9
	ARI		0.532199	0.544522	0.569295	0.605309	0.636789	0.670005	0.707307	0.746149	0.786582	0.859241
	AMI		0.86183	0.869212	0.877404	0.886681	0.895897	0.905284	0.915814	0.926603	0.938827	0.95506
	Number of proteins considered*		301998	285015	259461	233342	204667	174021	141805	108017	73267	37517
	OG number after intersection	Broccoli	14380	13606	12965	12350	11386	10076	8576	6902	5007	2790
		orthoDB	28832	25760	23034	20512	17743	14867	11910	9057	6109	3232
	Broccoli && SonicParanoid
Broccoli SonicParanoid	Percentage of protein removed		0	0.1	0.2	0.3	0.4	0.5	0.6	0.7	0.8	0.9
	ARI		0.430324	0.426028	0.457487	0.539484	0.605266	0.667203	0.715431	0.765927	0.810533	0.871827
	AMI		0.902534	0.907383	0.913752	0.921361	0.927808	0.934457	0.941431	0.947539	0.954795	0.96396
	Number of proteins considered*		496140	463562	418270	372214	323182	272438	220679	167270	112694	56714
	OG number after intersection	Broccoli	14889	14080	13442	12822	11859	10478	8920	7174	5210	2891
		SonicParanoid	19995	18363	17018	15792	14329	12431	10268	8117	5719	3113
	Broccoli && treeFam
Broccoli treeFam	Percentage of protein removed		0	0.1	0.2	0.3	0.4	0.5	0.6	0.7	0.8	0.9
	ARI		0.731175	0.740113	0.763989	0.78934	0.803969	0.814789	0.834967	0.848172	0.866005	0.903137
	AMI		0.926106	0.928988	0.934596	0.940453	0.944384	0.947271	0.951794	0.956332	0.961629	0.970385
	Number of proteins considered*		112576	109729	103190	95978	87065	76519	64731	51618	36580	19531
	OG number after intersection	Broccoli	9717	9555	9233	8888	8349	7512	6511	5312	3933	2213
		treeFam	9313	9049	8750	8473	7996	7200	6271	5147	3823	2157
	EggNOG && orthoDB
EggNOG orthoDB	Percentage of protein removed		0	0.1	0.2	0.3	0.4	0.5	0.6	0.7	0.8	0.9
	ARI		0.271108	0.282795	0.312851	0.358698	0.394237	0.424484	0.463985	0.494231	0.518767	0.547943
	AMI		0.809437	0.816701	0.82607	0.837729	0.848808	0.858307	0.869484	0.880916	0.892961	0.906784
	Number of proteins considered*		241488	228262	208342	187590	164591	140052	114145	87007	59096	30432
	OG number after intersection	EggNOG	18783	16885	15693	14446	12941	11122	9225	7259	5139	2849
		orthoDB	28819	25347	22616	20059	17338	14519	11670	8893	6035	3219
	EggNOG && SonicParanoid
EggNOG SonicParanoid	Percentage of protein removed		0	0.1	0.2	0.3	0.4	0.5	0.6	0.7	0.8	0.9
	ARI		0.441554	0.440934	0.437922	0.44855	0.46576	0.493761	0.521406	0.543742	0.5641	0.590511
	AMI		0.863006	0.868157	0.873872	0.881024	0.887974	0.895071	0.902314	0.909349	0.91631	0.925957
	Number of proteins considered*		360430	338057	305898	272709	237045	200018	162117	122985	83045	42148
	OG number after intersection	EggNOG	18134	16859	15724	14575	13135	11264	9311	7358	5248	2907
		SonicParanoid	19320	17905	16597	15381	13929	12084	10016	7908	5581	3033
	EggNOG && treeFam
EggNOG treeFam	Percentage of protein removed		0	0.1	0.2	0.3	0.4	0.5	0.6	0.7	0.8	0.9
	ARI		0.321975	0.330844	0.359675	0.402101	0.431417	0.439082	0.457147	0.465253	0.474251	0.480752
	AMI		0.873609	0.877211	0.883138	0.890164	0.89529	0.898206	0.901233	0.905303	0.910065	0.915777
	Number of proteins considered*		111346	108197	101606	94376	85497	75038	63391	50518	35800	19075
	OG number after intersection	EggNOG	9701	9418	9061	8648	8066	7211	6267	5129	3788	2142
		treeFam	9607	9192	8861	8576	8070	7248	6308	5174	3842	2159
	orthoDB && SonicParanoid
orthoDB SonicParanoid	Percentage of protein removed		0	0.1	0.2	0.3	0.4	0.5	0.6	0.7	0.8	0.9
	ARI		0.325967	0.327919	0.358233	0.447027	0.523656	0.590493	0.640636	0.695891	0.751962	0.841117
	AMI		0.852445	0.856791	0.864856	0.876995	0.888264	0.89844	0.908816	0.91972	0.9317	0.947554
	Number of proteins considered*		298267	283172	258253	232369	203930	173463	141457	107779	73094	37428
	OG number after intersection	orthoDB	27312	25073	22606	20140	17470	14647	11768	8956	6052	3201
		SonicParanoid	18472	17273	16044	14940	13547	11773	9793	7736	5477	2999
	orthoDB && treeFam
orthoDB treeFam	Percentage of protein removed		0	0.1	0.2	0.3	0.4	0.5	0.6	0.7	0.8	0.9
	ARI		0.675753	0.682053	0.710899	0.736798	0.753436	0.77161	0.795263	0.814368	0.841693	0.893193
	AMI		0.89097	0.895154	0.902662	0.910728	0.91687	0.922845	0.931288	0.939683	0.94937	0.962075
	Number of proteins considered*		90512	88150	82968	77223	70059	61608	52035	41497	29408	15746
	OG number after intersection	orthoDB	12632	11909	11107	10337	9438	8329	7124	5728	4159	2328
		treeFam	9483	9068	8740	8449	7947	7142	6229	5101	3783	2131
	SonicParanoid && treeFam
SonicParanoid treeFam	Percentage of protein removed		0	0.1	0.2	0.3	0.4	0.5	0.6	0.7	0.8	0.9
	ARI		0.490305	0.492621	0.566463	0.663537	0.721488	0.744815	0.764774	0.79151	0.820947	0.842331
	AMI		0.911574	0.913762	0.921452	0.930393	0.936356	0.93955	0.943414	0.94774	0.95246	0.955818
	Number of proteins considered*		112062	109462	103031	95882	86974	76438	64696	51606	36587	19523
	OG number after intersection	SonicParanoid	11248	10956	10452	9941	9262	8251	7092	5766	4219	2346
		treeFam	9247	9023	8731	8457	7985	7190	6266	5145	3824	2158
* Proteins considered are from the intersection of three sets: proteins from our OGs and the other two resources compared.
